# Supplementary material for: Performance of the PointCare NOW System for CD4 Counting in HIV Patients Based on Five Independent Evaluations
Source: PLoS One. 2012 Aug 9;7(8):e41166. doi: 10.1371/journal.pone.0041166 (PMC3415398; doi:10.1371/journal.pone.0041166)
Supplement: Table S2 — Agreement data children. Raw data from children in Tete study site on reference and PointCare instruments, for CD4 counts and CD4%, and with age (in months). (XLS) [file pone.0041166.s002.xls]

## Sheet: Sheet1
N°_de_Tubo	Cal CD4A	PC CD4A	Cal CD4%	PC CD4%	Months
405001	979	1503	29.67	27.6	14
903051	1033	1509	24.5	29.5	24
1803002	958	1416	15.1	14.4	12
1803014	1419	1979	20.6	22.7	12
1803015	1114	2059	10.8	12.8	20
1903015	635	366	12.2	8.1	12
2004008	2218	3377	20.42	23.3	24
2004009	1320	1305	29.94	18.1	24
2004010	2248	741	35.24	12.1	14
2104001	2906	2449	27.6	25.3	12
2204001	1645	1164	17.54	13.1	24
2604001	1422	2225	25.1	33.4	31
2704001	1186	844	16.67	11.3	24
2804001	1449	1619	23.48	27.1	12
2904001	1370	267	29.78	5.3	12
605002	344	508	6.99	11.4	48
1503014	117	368	7	19.9	36
1503016	1105	975	36.6	35.3	48
2604002	1083	1200	34.75	39.5	48
2804002	1556	2364	30.78	39.8	36
