# Supplementary material for: Performance of the PointCare NOW System for CD4 Counting in HIV Patients Based on Five Independent Evaluations
Source: PLoS One. 2012 Aug 9;7(8):e41166. doi: 10.1371/journal.pone.0041166 (PMC3415398; doi:10.1371/journal.pone.0041166)
Supplement: Table S3 — Precision data. Raw data for replicate measurements in all study sites on reference and PointCare instruments, for CD4 counts and CD4%. (XLS) [file pone.0041166.s003.xls]

## Sheet: Sheet1
Raw data for precision
	POINTCARE		REFERENCE
CDC
	CD4	CD4%	CD4	CD4%
1	1162	50.1	1126	53
2	1009	47.4	1088	53
3	1101	52.6	1065	54
4	1139	53.3	1098	54
5	1047	49.7	1123	53
6	1127	51.6	1000	53
7	1211	52.1	1090	53
8	1106	50.1	1080	52
9	1083	46.6	1071	53
10	1096	48.8	1145	54
Mean	1108	50.2	1089	53
SD	57	2.21	40.3	0.6
%CV	5.1	4.4	3.7	1.2
MAPUTO
1			431	18
2			418	18
3			406	19
4			420	19
5			435	19
6			457	19
7			456	19
8			401	18
9			455	20
10			408	18
Mean			428.7	18.7
SD			21.5615	0.674949
%CV			5.02952	3.60935
TETE
1			40.81	792
2			39.31	787
3			39.7	761
4			40.6	857
5			39.8	805
6			41.1	782
7			41	791
8			42.2	840
9			41	842
10			41.6	807
Mean			40.712	806.4
SD			0.892111	30.6166
%CV			2.19127	3.7967
PHAC
1	888	51.4	780.02	39.25
2	955	56.6	838.31	38.31
3	799	49.5	749.01	37.41
4	775	46.4	808.07	38.98
5	740	45.2	800.85	38.88
6	744	44.5	783.71	39.23
7	787	44.8	781.57	38.53
8	697	42.8	786.96	37.65
9			783.42	38.7
10			833.73	39.09
Mean	798.125	47.65	794.565	38.603
SD	84.4147	4.57821	26.7186	0.641163
%CV	10.5766	9.60799	3.36268	1.66091
SA
1	1355	50	1540	52.1
2	1375	50.5	1501	52.1
3	1344	47.9	1452	51.6
4	1493	52	1509	52.2
5	1403	49.8	1401	50.3
6	1399	49.6	1405	51.4
7	1482	53.3	1395	50.3
8	1489	53.1	1408	51.9
9	1275	47.3	1421	51.1
10	1436	50.7	1531	51.4
Mean	1405.1	50.42	1456.3	51.44
SD	71.2982	1.98259	58.1245	0.699524
%CV	5.07424	3.93215	3.99124	1.35988
Duplicate measurements on PointCare
MAPUTO
Sample	1	2	3	4
Count 1	507	167	222	391
Count 2	792	385	238	297
Percentage 1	0.187	0.089	0.15	0.209
Percentage 2	0.293	0.191	0.142	0.154
TETE
Sample	1	2	3
CD4A	554	975	761
	409	1010	644
CD4%	12.8	47.5	22.9
	9.3	49.6	18.2
Duplicate measurements for inter-assay on two PointCare instruments in the same site
MAPUTO
Sample	1	2	3	4	5	6	7	8
Count 1	106	147	311	317	244	833	802	509
Count 2	931	1074	529	522	641	835	1120	216
Percentage 1	0.047	0.066	0.154	0.214	0.17	0.404	0.27	0.44
Percentage 2	0.407	0.479	0.251	0.332	0.436	0.372	0.356	0.185
